# Supplementary material for: Accumulation of Anthocyanin in the Aleurone of Barley Grains by Targeted Restoration of the MYC2 Gene
Source: Int J Mol Sci. 2024 Nov 26;25(23):12705. doi: 10.3390/ijms252312705 (PMC11641404; doi:10.3390/ijms252312705)
Supplement: Supplementary file 1 [file ijms-25-12705-s001.zip]

Archive with 1 entries (1 files):
- ijms-3285324-supplementary.pdf
